# Supplementary material for: Estimation of population affinity using cranial measurements acquired in multidetector computed tomography images of Japanese and Malay individuals
Source: Int J Legal Med. 2024 Dec 4;139(2):863–73. doi: 10.1007/s00414-024-03386-x (PMC11850424; doi:10.1007/s00414-024-03386-x)
Supplement: Supplementary file 1 — Supplementary Material 1 [file 414_2024_3386_MOESM1_ESM.xlsx]

## Sheet: Sheet1
Online Resource 1. Definitions of the landmarks.
Landmark	Definition
Bilateral landmarks
Frontoparietal temporale (fpt) [37]	Frontoparietal (coronal) suture at the intersection of the superior temporal line
Mastoidale (ms) [38]	The most inferior point on the mastoid process
Zygion (zy) [38]	The most lateral point on the zygomatic arch
Lateral foramen magnum (fml) [36]	The point of greatest lateral curvature of the foramen magnum
Porion (po) [37]	The highest point on the superior margin of the external auditory meatus
Alare (al) [37]	The most lateral point on the nasal aperture
Supraorbitale (s) [39]	The point on the orbital margin in line with the most lateral supraorbital foramen or notch
Orbitale (or) [38]	Lowest point in the margin of the orbit
Dacyron (d) [40]	The point at which the sutures between the frontal, maxillary and lacrimal bones meet
Inferior lateral zygomatic (ifz) [36]	The most inferior, lateral point on the anterior portion of the zygomatic bone
Zygofacial orbitale (zfo) [37]	Point on the orbital margin closest to the most posterior zygomatic-facial foramen
Ectomolare (ecm) [38]	The most lateral point on the buccal surface of the alveolar margin. Generally positioned on the alveolar margin of the second maxillary molar
Frontozygomatic orbitale (fo) [37]	Frontozygomatic suture at the orbital margin
Articular eminence (ae) [37]	The lateral edge of the articular eminence
Midline landmarks
Glabella (g) [40]	The most anterior point in the mid-sagittal plane of the bony prominences joining the superciliary ridges
Opisthocranion (op) [38]	The most posterior point on the skull not on the external occipital protuberance
Basion (ba) [8]	The point at which the anterior border of the foramen magnum is intersected by the mid-sagittal plane
Nasion (n) [8]	The point of intersection of the naso-frontal suture and the mid-sagittal plane
Bregma (b) [8]	The posterior border of the frontal bone in the mid-sagittal plane, usually the junction of the coronal and sagittal sutures on the frontal bone
Opisthion (o) [38]	The midpoint of the posterior margin of the foramen magnum in the mid-sagittal plane
Inferior nasal spine (ins) [37]	Intermaxillary suture at the inferior margin of the nasal aperture at the tip of the nasal spine
