# Supplementary material for: Estimation of population affinity using cranial measurements acquired in multidetector computed tomography images of Japanese and Malay individuals
Source: Int J Legal Med. 2024 Dec 4;139(2):863–73. doi: 10.1007/s00414-024-03386-x (PMC11850424; doi:10.1007/s00414-024-03386-x)
Supplement: Supplementary file 2 — Supplementary Material 2 [file 414_2024_3386_MOESM2_ESM.xlsx]

## Sheet: Sheet1
Online Resource 2. Definitions of the measurements.
Measurement	Landmarks	Definition
Maximum cranial length (MCL) [8]	g-op	The straight-line distance from glabella to opisthocranion in the mid-sagittal plane
Basion-nasion length (BNL) [8]	ba-n	The distance between basion and nasion
Frontal breadth (FRB) [36]	fpt-fpt	Breadth at the coronal suture, perpendicular to the median plane at the temporal line
Bizygomatic breadth (ZYB) [41]	zy-zy	The maximum breadth across the zygomatic arches, perpendicular to the mid-sagittal plane
Foramen magnum length (FML) [41]	ba-o	The mid-sagittal distance from opisthion to basion
Foramen magnum breadth (FMB) [41]	fml-fml	Distance between the lateral margins of the foramen magnum at the point of greatest lateral curvature
Left mastoid height (LMH) [8]	po-ms	The direct distance between left porion and left mastoidale
Right mastoid height (RMH) [8]	po-ms	The direct distance between right porion and right mastoidale
Nasal height (NH) [38]	n-ins	Average height from nasion to the lowest point on the border of the nasal aperture on either side
Nasal breadth (NB) [8]	al-al	Distance between the anterior edges of the nasal aperture at its widest extent
Left orbit height (LOH) [8]	s-or	Height between the upper and lower borders of the left orbit
Right orbit height (ROH) [8]	s-or	Height between the upper and lower borders of the right orbit
Left orbit breadth (LOB) [36]	zfo-d	Breadth from dacryon to zygofacial approximating the longitudinal axis that bisects the left orbit into equal upper and lower parts
Right orbit breadth (ROB) [36]	zfo-d	Breadth from dacryon to zygofacial approximating the longitudinal axis that bisects the right orbit into equal upper and lower parts
Bimaxillary breadth (MXB) [8]	ifz-ifz	Breadth across the maxilla between zygomaxillare
Maxillo-alveolar breadth (MAB) [8]	ecm-ecm	The maximum breadth across the alveolar borders of the maxilla measured on the lateral surfaces at the location of ectomalare
Biorbital breadth (BOB) [36]	fo-fo	Breadth across the face between the most anterior point on the frontomalare suture on either side
Biauricular breadth (BAE) [8]	ae-ae	The least exterior breadth across the roots of the zygomatic processes
