# Supplementary material for: Estimation of population affinity using cranial measurements acquired in multidetector computed tomography images of Japanese and Malay individuals
Source: Int J Legal Med. 2024 Dec 4;139(2):863–73. doi: 10.1007/s00414-024-03386-x (PMC11850424; doi:10.1007/s00414-024-03386-x)
Supplement: Supplementary file 3 — Supplementary Material 3 [file 414_2024_3386_MOESM3_ESM.xlsx]

## Sheet: Sheet1
Online Resource 3. Results of the post-hoc Mann-Whitney U test comparing the measurements of each two groups with Bonferroni correction.
Compared groups	MCL	BNL	FRB	ZYB	FML	FMB	LMH	RMH	NH	NB	LOH	ROH	LOB	ROB	MXB	MAB	BOB	BAE
JPF and JPM	<0.001*	<0.001*	0.013	<0.001*	<0.001*	<0.001*	<0.001*	<0.001*	<0.001*	<0.001*	<0.001*	0.035	<0.001*	<0.001*	<0.001*	<0.001*	<0.001*	<0.001*
JPF and MAF	0.002*	<0.001*	<0.001*	<0.001*	<0.001*	<0.001*	<0.001*	<0.001*	<0.001*	<0.001*	<0.001*	<0.001*	<0.001*	<0.001*	0.417	0.021	0.411	<0.001*
JPF and MAM	<0.001*	<0.001*	<0.001*	<0.001*	0.292	0.997	<0.001*	<0.001*	0.637	0.051	<0.001*	<0.001*	0.077	0.098	<0.001*	<0.001*	<0.001*	<0.001*
JPM and MAF	<0.001*	<0.001*	<0.001*	<0.001*	<0.001*	<0.001*	<0.001*	<0.001*	<0.001*	<0.001*	<0.001*	<0.001*	<0.001*	<0.001*	<0.001*	<0.001*	<0.001*	<0.001*
JPM and MAM	<0.001*	<0.001*	<0.001*	<0.001*	<0.001*	<0.001*	<0.001*	<0.001*	<0.001*	<0.001*	<0.001*	<0.001*	<0.001*	<0.001*	0.037	0.711	0.253	<0.001*
MAF and MAM	<0.001*	<0.001*	<0.001*	<0.001*	<0.001*	0.001*	<0.001*	<0.001*	<0.001*	0.006*	0.003*	0.003*	<0.001*	<0.001*	<0.001*	<0.001*	<0.001*	<0.001*
MCL, Maximum cranial length; BNL, Basion-nasion length; FRB, Frontal breadth (FRB); ZYB, Bizygomatic breadth (ZYB); FML, Foramen magnum length; FMB, Foramen magnum breadth; LMH, Left mastoid height; RMH, Right mastoid height; NH, Nasal height; NB, Nasal breadth; LOH, Left orbit height; ROH, Right orbit height; LOB, Left orbit breadth; ROB, Right orbit breadth; MXB, Bimaxillary breadth; MAB, Maxil…
* Significant
